# Supplementary material for: Development of Carvedilol-Loaded Albumin-Based Nanoparticles with Factorial Design to Optimize In Vitro and In Vivo Performance
Source: Pharmaceutics. 2023 May 6;15(5):1425. doi: 10.3390/pharmaceutics15051425 (PMC10224401; doi:10.3390/pharmaceutics15051425)
Supplement: Supplementary file 1 [file pharmaceutics-15-01425-s001.zip]

Archive with 1 entries (1 files):
- pharmaceutics-2287183-supplementary.pdf
